# Supplementary material for: Effect of a Synbiotic Mix on Lymphoid Organs of Broilers Infected with Salmonella typhimurium and Clostridium perfringens
Source: Animals (Basel). 2020 May 19;10(5):886. doi: 10.3390/ani10050886 (PMC7278420; doi:10.3390/ani10050886)
Supplement: Supplementary file 1 [file animals-10-00886-s001.zip]

Archive with 2 entries (2 files):
- TABLE S1 Compartments of the bursa.docx
- TABLE S2 comartments of the thymo.docx
